# Supplementary material for: Two Origins for the Gene Encoding α-Isopropylmalate Synthase in Fungi
Source: PLoS One. 2010 Jul 15;5(7):e11605. doi: 10.1371/journal.pone.0011605 (PMC2904702; doi:10.1371/journal.pone.0011605)
Supplement: File S1 — MacClade 4.08 alignment of α-isopropylmalate synthase proteins. This alignment was used to generate Figure 1. (0.06 MB TXT) [file pone.0011605.s004.txt]

#NEXUS 
[MacClade 4.08 registered to Alexander Idnurm, University of Missouri-Kansas City]


BEGIN DATA;
	DIMENSIONS  NTAX=53 NCHAR=914;
	FORMAT DATATYPE=PROTEIN  SYMBOLS = " 1 2 3 4"  MISSING=? GAP=- ;
MATRIX
[                                                        10        20        30        40        50        60        70        80        90        100       110       120       130       140       150       160       170       180       190       200       210       220       230       240       250       260       270       280       290       300       310       320       330       340       350       360       370       380       390       400       410       420       430       440       450       460       470       480       490       500       510       520       530       540       550       560       570       580       590       600       610       620       630       640       650       660       670       680       690       700       710       720       730       740       750       760       770       780       790       800       810       820       830       840       850       860       870       880       890       900       910  ]
[                                                        .         .         .         .         .         .         .         .         .         .         .         .         .         .         .         .         .         .         .         .         .         .         .         .         .         .         .         .         .         .         .         .         .         .         .         .         .         .         .         .         .         .         .         .         .         .         .         .         .         .         .         .         .         .         .         .         .         .         .         .         .         .         .         .         .         .         .         .         .         .         .         .         .         .         .         .         .         .         .         .         .         .         .         .         .         .         .         .         .         .         .    ]

Bacillus_cereus_206977587                       -------------------------------------------------------------------------------------------MDTTLRDGEQSPGVNLNEQEKLQIARQLERLGIHVMEAGFAAASEGDFQSVKRIANTIQN-----------ATVMSLARAKESDIRRAYEAVKGAVSPRLHVFLATSDIHMKYKLCMSKEDVLDSIHRSVTLGKSL------------FPTVQFSAEDATRTARDFLAEAVEVAIRAGAN---------------VINIPDTVGYTNPEEYYSLFKYLQESVPSYEKAIFSCHCHDDLGMAVANSLAAVEGG-ALQVEGTINGIGERAGNAALEEVAVALHIRKDFYQ-----------AEPSMTLKEIKATSTLVSRLTGMVVPKNKAIVGANAFAHESGIHQDGVLK---------------------------EVTTYEIIEPELVGESQNLF------VLGKHSGRHAFTEKMKELG----------------------------YEFTTEERD-AVFEAFKKLA-DRKKEITEEDLRALMLGEAAFAAQQ--------------------------------------YNITQLQVHFVS------------NSTQCATVVLKDEEGNVFEDAATGS----------------------------GSIEAIYNAIQR---------------------ILGLECELADYRIQSITQ---------------GQDALAHVHVELKE--------------------------------------GTHQVSGFGVAQDVLEASARAYVHAAGKLKSFIQLVK----------------------------------------------------------   [500]
Staphylococcus_epidermidis_27468576             ------------------------------------------------------------------------------------MEEHIQIFDTTLRDGEQTPGVNFTFDERLKIAKQLEKWGVDVLEAGFPASSTGSFKSVEAIAKTLTT-----------TAVCGLARCKKSDIDAVYEATKEAVKPQVHVFIATSPIHLEHKLKMTQDEVLTSIKEHVSYAKQF------------FEVVQFSPEDATRTEIPFLIECVQTAINAGAT---------------IINIPDTVGFSYPTEYGEIFKQLTQAVKSNSKIIFSAHCHDDLGMAVANSLAAIEGG-ARRIEGTVNGIGERAGNASLEEVALALYVRKDHYG-----------LESQINLEETKKTSDLISRYAGIRVPRNKAIVGQNAFSHESGIHQDGVLK---------------------------HRETYEIMTPQLVGVNTTEL------PLGKLSGKHAFAEKLKALG----------------------------YEIKLEDQV-TLFKQFKEIA-DKKKNVSDRDIHAIIHGSEHEHNAI--------------------------------------FQLDNLQLQYVS------------KGLQSAVVVIKERNGQVKQDSSIGT----------------------------GSIVAIYNAVDR---------------------IFKKDAELIDYRIDSVTE---------------GTDAQAEVHVRIII--------------------------------------NHIEVTGIGIDHDILKASCKAYIDAHAKYISEYELKEGIRT------------------------------------------------------   [511]
Neisseria_meningitidis_15676954                 ----------------------------------------------------------------------------------MTQTNRVIIFDTTLRDGEQSPGAAMTKEEKIRVARQLEKLGVDIIEAGFAAASPGDFEAVNAIAKTITK-----------STVCSLSRAIERDIRQAGEAVAPAPKKRIHTFIATSPIHMEYKLKMKPKQVIEAAVKAVKIAREY------------TDDVEFSCEDALRSEIDFLAEICGAVIEAGAT---------------TINIPDTVGYSIPYKTEEFFRELIAKTPNGGKVVWSAHCHNDLGLAVANSLAALKGG-ARQVECTVNGLGERAGNASVEEIVMALKVRHDLFG-----------LETGIDTTQIVPSSKLVSTITGYPVQPNKAIVGANAFSHESGIHQDGVLK---------------------------HRETYEIMSAESVGWATNRL------SLGKLSGRNAFKTKLADLG----------------------------IELESEEALNAAFARFKELA-DKKREIFDEDLHALVSDEMGSMNAE--------------------------------------SYKFISQKISTE------------TGEEPRADIVFSIKGEEKRASATGS----------------------------GPVDAIFKAIES---------------------VAQSGAALQIYSVNAVTQ---------------GTESQGETSVRLAR--------------------------------------GNRVVNGQGADTDVLVATAKAYLSALSKLEFSAAKPKAQGSGTI---------------------------------------------------   [517]
Azotobacter_vinelandii_23102102                 ----------------------------------------------------------------------------------MSSKDRVIIFDTTLRDGEQSPGASMTKEEKLRIAKALERLRVDVIEAGFAIASPGDFEAVKAIAESIKD-----------STVCSLARAVDADIERAAEALANANSGRIHTFIATSPIHMQYKLRMQPDQVVEQAVRAVKKARGL------------CADVEFSCEDAGRSEIDFLCRIIEAAIDAGAR---------------TINIPDTVGYAIPHQYGEMIGQLLARIPNADKAVFSVHCHNDLGLAVANSLAAVVAG-ARQVECTINGLGERAGNAALEEIVMAIKTRHDLLG-----------VHTNIDTPHILAASRLVSGITGFPVQPNKAIVGANAFAHESGIHQDGVLK---------------------------HRETYEIMSAQSVGWHTNKM------VLGKHSGRNAFRTRLEELG----------------------------IQLADEAALNAAFARFKALA-DKKHEIFDEDLQALVSEAQDEEAPE--------------------------------------HFRLHSLEVVSK------------SGALPRAHLLLSVAGCEQEATAEGS----------------------------GPVDAIFKAIES---------------------LAASRANLQLYSVNAITE---------------GSDSQGEVTVRLEK--------------------------------------SGRIVNGNGADIDILVASAKAYINALNLMQAGVPKAHPQAADV----------------------------------------------------   [516]
Ralstonia_solanacearum_17546791                 ------------------------------------------------------------------------------------MSDKLIIFDTTLRDGEQSPGASMTKEEKIRIAKQLERLKVDVIEAGFAASSNGDFEAIRAIAQSVKD-----------SRICSLARANDRDISRAAEALKPAGQFRIHTFIATSALHMEKKLRMTPDQVYEQARLAVRFARQF------------TDDIEFSPEDGSRSDMDFLCRVLEGVIAEGAT---------------TINLPDTVGYAVPEGYAALIRSVRERIPNSDKAIWSVHCHNDLGMAVANSLAAVKLGGARQIECTINGLGERAGNTSLEEVVMAVKTRRDYFN-----------LDVGVDTTQIVPASKLVSQITGFVVQPNKAVVGANAFAHASGIHQDGVLK---------------------------ARDTYEIMRAEDVGWTANKI------VLGKLSGRNAFKQRLQELG----------------------------IELDSEAELNAAFTRFKELA-DQKAEIFDEDIVAIVSNEAQHAEGE--------------------------------------HFRFVSLSQRSE------------TGERPHARIVFVADGKEVTGEAEGN----------------------------GPVDATLNAIES---------------------KVASGAEQLLYSVNAITT---------------GTQAQGEVTVRLSK--------------------------------------SGRIVNGVGTDPDIVAASAKAYLAALNKLQDKSSEKLNPQI------------------------------------------------------   [513]
Caulobacter_crescentus_16125788                 --------------------------------------------------------------------------MTSVPAGAISKRDNVVVFDTTMRDGEQSPGASMSLEEKLELAKILEEMGVDVIEAGFPIASNGDFEAVRQIAELITE-----------STVCGLARAAAGDIDRCAEAVRRAKRGRIHTFISTSPVHMKYKLQMEPDAVLEAITRSVSHARNL------------VGDVEWSAEDATRTERDFLKRCVEAAIKAGAT---------------TINLPDTVGYSYPSEYGELFRDVITSVPGADKAIFSAHCHNDLGLAVANSIAAIEGG-ARQVEVAINGIGERAGNAALEEIVMALRVRGDHLP-----------YGTSVDPVHITRASRYVSAITGFPVQFNKAIVGKNAFAHESGIHQDGMLK---------------------------NAETYEIMKPEDVGQGATNL------VMGKHSGRHAFREKLKALG----------------------------YELG-QNALNDAFGRFKELA-DKKKHVFDDDIVALVDDALARGSEK--------------------------------------IRVSRLRVVAGT------------DGQ--SAELTLDIDGVASTAEATGD----------------------------GPVDAVFNAIHK---------------------IVPHSAALRLFQVHAVTE---------------GTDAQAQVSVRLEE--------------------------------------DGRIATGAAADTDTLTASAKAYVNALNNLFARKEKSRPEAAIASGF-------------------------------------------------   [524]
Desulfovibrio_desulfuricans_23473618            ------------------------------------------------------------------------------------MADRLYIFDTTLRDGEQSPGATMNIHEKVQLARQLEMVGVDIMEAGFPAASKGDFEAVKTIAATVKN-----------AQVAGLCRAVQPDIDHAWAAIRNAAHPRIHTFIATSPVHMQYKLRKSPEQVLEMARDAVRYAAGL------------CSNVEFSAEDASRSDWDFLTRVVETAIDAGAT---------------TINIPDTVGYAQPDEFGALVRYVMENARNSHKAVFSVHCHNDLGLAVANTLAALKAG-ARQAEVTVSGIGERAGNAALEELVMALRTRHAYYD-----------METGIKSEQLFPACRLLSMIIGQPIPANKAIVGANAFAHESGIHQDGMLK---------------------------NRETYEIMTPESVGRTKTEI------VLGKHSGRNAINGKLEELG----------------------------YRLTPEQTQ-LVFDAVKKLA-DRKKQIYDEDMEALVLEEVFRIPDM--------------------------------------FRLVHLSVQASD------------TGVPPSAAIVMEVGGERRQHTTFGV----------------------------GPIDAVFNAISQ---------------------IVGRAPQLRHYSVNAITG---------------GTDAQGEVTVKLQE--------------------------------------NGSAAVGRGADADIITASAKAYLNALNRLAKKEQEDK----------------------------------------------------------   [507]
Deinococcus_radiodurans_6459240                 -------------------------------------------------------------------------MAMTQTENQTAPQQHIRIFDTTLRDGEQSPGVALNHAQKLEIAHTLARMGVDVIEAGFPIASPGDLEGVSRIAREVRG-----------PVITALARANRADIEAAAKGVEAAEKSRIHTFIATSPIHMQKKLNLEPDAVIERAVEAVRLARQY------------VDDVEFSAEDATRSEWDFLSRIFKAAVEAGAT---------------TINVPDTVGYTTPEEMRKLFAYLKAKLP--AHVILSSHCHDDLGMAVANSIAAAEGG-ARQIECTINGIGERAGNASLEEIVMAFHTRRDVYG-----------YETGIRTRELYRASRLVSRLSGMPVQPNKAIVGDNAFAHESGIHQDGVIK---------------------------ARETYEIMNAELVGREAAVL------VMGKHSGRAAFRKALTDLG----------------------------YGDIPDDKVQHLFGRFKDLA-DRKGQIYAEDLRALVDARSDVPQ----------------------------------------TFSLEGFQITSG------------MNMMPVAFVRLHTPDGPVDATAHGD----------------------------GPVEAAFQAISK---------------------ITGISPTLESYRIQSVTR---------------GDDALGEVSIHVRH--------------------------------------GETQLNGTGVATDIVEASARAWIRVMNMIVAGMGKNKAITQMTP---------------------------------------------------   [522]
Mucor_circinelloides_JGI_ID_136026              -----------------------------------------------------------------------------------MSTDKLVIFDTTLRDGEQSPGVTLNTEEKIEIAKTLSRLGVDVLEAGFPIASVGDFEAVQRIANEVGPMMEGREKIGHPMTICGLARSTPGDIKRCAEAIASAPRKRIHVFLATSDLHLKYKLKIDREECVKRAVAAVTLARSF------------VDDVEFSPEDAGRSDPDFLCQVLGKVIEAGAT---------------TLNIPDTVGYNMPEEYGNLIKYLVKNTPGSEKAIFSTHCHNDLGLATANTLAGISNG-ARQVEVTINGIGERAGNTAMEEVVMAIHTHPNFFP-----------VHHTINTTMIYRTSQMVSSLSGMMVQPNKAIVGRNAFLHESGIHQDGVLK---------------------------NRQTYEIITPETVGVTDINL------VLGKHSGRNAFRERCKDLGFG----------------------------DITDDDFQVAFDDFKALC-DKKKNVNDADILAILSNQISSHASSS------------------------------------FYTLVSTQVVGGA------------ATTSMASVKLFDVKAEKEIGDAAVGV--------------------------NGPVDAIFEAIQRSVGRR---------------------FRLTKFDISAVGE---------------GSDALG----------KAEIQVK------------ADTEAVNGDAAAQDERVAKAAFASSIADVDIITAAAKAYLGAINKQLEWESELAAGTARSIGEERKVDV-------------------------------------------   [555]
Rhizopus_oryzae_RO3G_17032                      ---------------------------------------------------------------------------------MTTATDKLIIFDTTLRDGEQSPGVTLNTEEKIEIARQLSRLGVDVLEAGFPIASIGDFEAVKRIATEVGPLMEGREKIGKPMTICGLARATPNDIKRCAEAISNAPYKRIHTFLATSDLHLKYKLKIDREECVKRAVAAVTLARSF------------VDDVEFSPEDAGRSDRDFLCHVLGKVIEAGAT---------------TLNIPDTVGYNTPEEYGDLIRHLVKNTPGADKVTFSTHCHNDLGLATANTLAGISNG-ARQVEVTINGIGERAGNTAMEEVVMAIHTHPNFYP-----------VHHTINTTLICRTSQMVSSLSGMTVQPNKAIVGRNAFLHESGIHQDGVLK---------------------------NRQTYEIITPETVGVTDISL------VLGKHSGRKAFHERCKELGFG----------------------------DINDEDFQKAFDEFKALC-DKKKNVNDADILAILSNQIKTSNTTA------------------------------------FYTFVSTQVVVST------------DSTSTANVKLFDIKANKEISDAAISN--------------------------NGPIDAIFEAIHRCLDRR---------------------FRLTMFDISAVGE---------------GTDALG----------KAEIQVM------------VDPETAK----VKDERITKAAFSTSSADVDIITAAAKAYIGAINKQLVWESELSTGTARSITEERQVNV-------------------------------------------   [553]
Phycomyces_blakesleeanus_leuA                   ---------------------------------------------------------------------------------MPATTDKLIIFDTTLRDGEQSPGVTLNTEEKIDIAKQLSRLGVDVLEAGFPVASIGDFEAVQRIAREVGPLMVGREAIGVPMTICGLARSTPNDIKRCAEAIKDAPRKRIHIFLATSDLHLKYKLKIDRDECVKRAVAAVTLGRSL------------VDEIEFSPEDAGRSDPDFLCKVLGKVIEAGAT---------------TLNIPDTVGYNTPEEYGSLIKYLIANTPGAEKAIFSTHCHNDLGLATANTLAGIQNG-ARQVEVTINGIGERAGNTAMEEVVMAIHTHPSYYP-----------VHHTITTQLIFRTSQMVSNLSGMMIQPNKAIVGRNAFLHESGIHQDGVLK---------------------------NRQTYEIITPETVGVTDISL------VLGKHSGRNAFRERCKELGFS----------------------------DIPEDEFQKAFEDFKALC-DKKKNVNDADILAILSSQLQESAVASSA----------------------------------FFTLVGLQVVSGT------------EGPATANVRLFDVQKKIEKMDAAVGK--------------------------AGSIEAVFEAIQRIVGRR---------------------FRLTKFDISAVGE---------------GSDALG----------KAEIQVM------------PDIVPGN----ASEERISKAAFSSSIADTDIVSAAAKAYVAAINKQLVWESEVAAGTARSLPEERTVDV-------------------------------------------   [555]
Cunninghamella_elegans_EST_9039196              -------------------------------------------------------------------------------------TKKLIIFDTTLRDGEQSPGVTLNTDEKIEIAKQLSKLGVDVLEAGFPIASNGDFDAVQRIAREVGSLMEGREKIGQPMTICGLARAVPGDIKRCAEAIKDAPKKRIHTFLATSDIHLKHKLKIDRDECVKRAVEAVTLAKSL------------VDEVEFSPEDAGRSDKDFLCHVLSKVIEAGAT---------------TLNIPDTVGYNLPAEYGALIKYLVENTVGAEKAVFSTHCHNDLGLATANTLAGIQNG-ARQVEVTINGIGERAGNTSMEEIVMAIHTPPNFF--------------------------------------------------------------------------------------------------------------------------------------------------------------------------------------------------------------------------------------------------------------------------------------------------------------------------------------------------------------------------------------------------------------------------------------------------------------------------------------------------------------------------------------------------------   [265]
Spizellomyces_punctatus_SPPG_02119.2            --------------------------------------------------------------------------------MTNSGKEKLIIFDTTLRDGEQSPGVTLTAHEKVEIARQLSRLGVDVCEAGFPIASQGDFEAVERIAKEVGPLTAGRHSN-KPMVICGLARAVPADIQRAYDAVKHAPAHRIHTFLATSDIHLQYKLKINREECVARAVAAVKYAKSLG-----------CKDVEFSPEDAGRSDREFLCQVLGEVIKAGAT---------------TLNIPDTVGYNTPEEYGAMIKFLVENVEGAKNVTWSTHCHNDLGLATANTLAGVANG-ARQVEVTINGIGERAGNTSLEELVMAIYTHPTAYP-----------VFHTIDTYQIYNTSQLVTKKTGMVIQGNKAIVGANAFAHESGIHQDGVLK---------------------------NKSTYEIIEPGVVGIPSNSL------VLGKHSGRNAFRTRLEQLIQNSMYEDV---------------------LKSEPAVFEKLFVAFKKLA-DTKKRGVTDQDLLALLDDQLNMHDSGRE----------------------------------TYHFKSIQVVSGS------------GVLSTATVTIIDTTMTKTNSNGSIGENGETSPVAASTPDAPEGVERCDAAIGHGPVHAIFSAINRLIGCT---------------------NMLASYEVKAVTE---------------GSDSLGRVVVRIHEASDEDEDAV------------RPSKAPRLEDESSASFQDRETFQGQGTDEDILVASAKAYINAVNRMVESKRRSVQRKVPVQTDKVPVVGGSVEAVPRSRKVGV-----------------------------   [617]
Blastocladiella_emersonii_EST_59277846          ----------------------------------------------------------------------HGSDADDGELAHAAAKEHLYIFDSTLRDGEQSPGVTLHVTEKVEIARQLSKLGVDICEAGFPIASDGDFEAVARIAREVGPLMVNRERIGRPMRICGLARATRGDIQRAYDAVHHAPLHRIHTFLATSDIHLEHKLRISRDECVRRATEAVAFARSL------------VDDVEFSPEDAGRSDPDFLCRVLGAVIDAGAT---------------VLNIPDTVGYNTPEDYSRLIAYLIAHTPGAG---------------------------------------------------------------------------------------------------------------------------------------------------------------------------------------------------------------------------------------------------------------------------------------------------------------------------------------------------------------------------------------------------------------------------------------------------------------------------------------------------------------------------------------------------------------------------------------------------------------------   [220]
Arabidopsis_thaliana_IPMS1_75311439             MASSLLRNPNLYSSTTITTTSFLPTFSSKPTPISSSFRFQPSHHRSISLRSQTLRLSCSISDPSPLPPHTPRRPRPEYIPNRISDPNYVRVFDTTLRDGEQSPGATLTSKEKLDIARQLAKLGVDIIEAGFPAASKDDFEAVKTIAETVG---NTVDENGYVPVICGLSRCNKKDIERAWDAVKYAKRPRIHTFIATSDIHLEYKLKKTKAEVIEIARSMVRFARSLG-----------CEDVEFSPEDAGRSEREYLYEILGEVIKAGAT---------------TLNIPDTVGITLPSEFGQLITDLKANTPGIENVVISTHCQNDLGLSTANTLSGAHAG-ARQMEVTINGIGERAGNASLEEVVMAIKCRGDH---------VLGGLFTGIDTRHIVMTSKMVEEYTGMQTQPHKAIVGANAFAHESGIHQDGMLK---------------------------HKGTYEIICPEEIGLERSND---AGIVLGKLSGRHALKDRLTEVHSNLTHTNTCIAIFVGDTNVLLSFVHFQLGYQLDDEQLSTIFWRFKTVA-EQKKRVTDADIIALVSDEVFQPEA--------------------------------------VWKLLDIQITCGT------------LGLSTATVKLADADGKEHVACSIGT----------------------------GPVDSAYKAVD------LIVKVLFIPLRLSSTNNSPEPATLLEYSMNAVTE---------------GIDAIATTRVLIRG------------------------SNKYSSTNAITGEEVQRTFSGTGAGMDIVVSSVKAYVGALNKMMDFKENSATKIPSQKNRVAA----------------------------------------------   [675]
Arabidopsis_thaliana_IPMS2_75168891             -MESSILKSPNLSSPSFGVPSIPALSSSSTSPFSSLHLRSQNHRTISLTTAGKFRVSYSLSASSPLPPHAPRR-RPNYIPNRISDPNYVRIFDTTLRDGEQSPGATLTSKEKLDIARQLAKLGVDIIEAGFPAASKDDFEAVKTIAETVG---NTVDENGYVPVICGLSRCNKKDIETAWEAVKYAKRPRIHTFIATSDIHLKYKLKKSKEEVIEIARNMVRFARSLG-----------CEDVEFSPEDAGRSEREYLYEILGEVIKAGAT---------------TLNIPDTVGITLPSEFGQLIADIKANTPGIQNVIISTHCQNDLGLSTANTLSGAHSG-ARQVEVTINGIGERAGNASLEEVVMAIKCRGDH---------VLGGLFTGIDTRHIVMTSKMVEEYTGMQTQPHKAIVGANAFAHESGIHQDGMLK---------------------------HKGTYEIMSPEEIGLERSND---AGIVLGKLSGRHALKDRLNELG-----------------------------YVLDDGQLSNLFWRFKAVA-EQKKRVTDADLIALVSDEVFQPEA--------------------------------------VWKLLDMQITCGT------------LGLSTSTVKLADSDGKEHVACSVGT----------------------------GPVDAAYKAVD------LIVK---------------EPATLLEYSMNAVTE---------------GIDAIATTRVLIRG------------------------DNNYSSTNAVTGESVERTFSGTGAGMDIVVSSVKAYVGALNKMLGFKEHTSTLSKTPLETNEVPA--------------------------------------------   [631]
Lycopersicon_pennellii_7387849                  ------------------MASITANHPISGKPLISFRPKNPLLQTQTLFNFKPSISKHSNSSFSIPVVRCSIRRIPEYTPSHIPDPNYVRIFDTTLRDGEQSPGATMTTKEKLDVARQSAKLGVDIIEAGFPASSEADLEAVKLIAKEVG---NGVYEEEYVPVICGLARCNKKDIDKAWEAVKYAKKPRIHTFIATSEVHMNYKLKMSRDQVVEKARSMVAYARSIG-----------CEDVEFSPEDAGRSDPEFLYHILGEVIKAGAT---------------TLNIPDTVGYTVPEEFGQLIAKIKANTPGVEDVIISTHCQNDLGLSTANTLAGACAG-ARQLEVTINGIGERAGNASLEEVVMALKCRGEQ---------VLGGLYTGINTQHILMSSKMVEGISGLHVQPHKAIVGANAFVHESGIHQDGMLK---------------------------HKDTYEIISPEDIGLNRANE---SGIVFGKLSGVMLCKPKMLELG-----------------------------YEIEGKELDDLFWRFKSVA-EKKKKITDDDLVALMSDEVFQPQF--------------------------------------VWQLQNVQVTCGS------------LGLSTATVKLIDADGREHISCSVGT----------------------------GPVDAAYKAVD------LIVK---------------VPVTLLEYSMNAVTQ---------------GIDAIASTRVLIRG------------------------ENGHTSTHALTGETVHRTFSGTGADMDIVISSVRAYVGALNKMMSFRKLMAKNNKPESSAVI-----------------------------------------------   [612]
Lycopersicon_pennellii_7387848                  -----------------------------------------MFFFLQLLVPIISVFQSKKHYYSTFIRCSISNRRPEYVPSKISDPKYVRIFDTTLRDGEQSPGATMTTKEKLDVARQLAKLGVDIIEAGFPASSEADFESVKLIAEEIG---NNTDENGFVPVICGLSRCNKSDIDKAWEAVKYAKKPRVHTFIATSEIHMKYKLKMSREQVVEKARSMVAYARSLG-----------CEDVEFSPEDAGRSDREFLYDILGEVIKAGAT---------------TLNIPDTVGYTVPSEFGQLITDIKANTPGIENVIISTHCQNDLGLSTANTLAGACAG-ARQLEVTINGIGERAGNASLEEVVMALKCRGEQ---------VLGGLYTGINTQHIVPSSKMVEEYSGLQVQPHKAIVGANAFAHESGIHQDGMLK---------------------------HKDTYEIISPDDVGLSRSNE---AGIVLGKLSGRHALKSKMLELG-----------------------------YDIDGKELEDLFWRFKSVA-EKKKKITDDDLIALMSDEVLQPNV--------------------------------------YWKLGDVQIMCGS------------LGLSTATVKLINTDGQEHIACSVGT----------------------------GPVDAAYKAVD------LIVK---------------VPITLLEYSMNAVTE---------------GIDAIASTRVSICS------------------------IDRHTIMNGSTGQTIHRTFSGTGADMDVVISSVRAYIGALNKMLSYEKLVSRYSKPEDSVVV-----------------------------------------------   [589]
Glycine_max_2492792                             --------------------------------------------------------MPTKTSTPSSQSPKLSHLRPQYIPNHIPDSSYVRILDTTLRDGEQSPGATMTAKEKLDIARQLVKLGVDIIQPGFPSASNSDFMAVKMIAQEVG---NAVDDDGYVPVIAGFCRCVEKDISTAWEAVKYAKRPRLCTSIATSPIHMEHKLRKSKDQVIQIARDMVKFARSLG-----------CNDIQFGAEDATRSDREFLYEILGVVIEAGAT---------------TVNIADTVGIVMPLELGKLIVDIKDNTPGIANVIISTHCHNDLGLATANTIEGARTG-ARQLEVTINGIGERAGNASLEEVVMALASKGDH---------ALNGLYTRINTRHILETSKMVEEYSGMHLQPHKPLVGANAFVHASGIHQDGMLK---------------------------HKGTYETISPEEIGHKRTTR---IGIVLGKLSGSQALRKRLEELG-----------------------------YDLKEDEVDSVFWQFKAMA-EKKKVVTDVDLKALVSYKAFHAES--------------------------------------IWKLGDLQVTCGT------------IGLSTATVKLVNIDGSTHVACSIGI----------------------------GAVDSTYKAIN------LIVK---------------EPTKLLDYSLNSVTE---------------GIGVNVTARVVICR------------------------ENNHTSTYAFTEDANYPTFSGIAAEMDVVVSTVKAYLVALNKLLRWKESFRCA--------------------------------------------------------   [565]
Physcomitrella_patens_subsp_patens_162673412    -----------------------------------------------------MKAGEVARGALIQCNGSALRKRPQYVPNRIDDPAYVRIFDTTLRDGEQSPGATMTSKEKLDIARQLARLGVDIIEAGFPIASPDDLEAVRLIAKEVG---NQVDEDGYVPVICGLSRCNKKDIDAAWEAVKYAVRPRIHTFIATSEIHMVHKLKKTPDQVVQIARDMVAYARSLG-----------CEDIEFSPEDAGRSDPEFLYRILAEVIKAGAT---------------TLNIPDTVGYTLPSEFGSLIGKLKANTPGAEKVIFSTHCQNDLGLATANTLAGAHAG-ARQVEVTINGIGERAGNASLEEVVMALRCRGQE---------QLGGLFTGLNTKHIAVASRMVADYTGMVVQPHKAIVGANAFAHESGIHQDGMLK---------------------------HKGTYEILAPEDIGLVRADA---SGIVLGKLSGRHALKQRLNQLG-----------------------------YEIDGQDLDDVFKRFKAVA-EKKKNVSDDDLEILLSDEVFQPET--------------------------------------LWSVGLIQVVCGT------------SGLSTATVKLVGPDGVEHIGMSVGT----------------------------GPVDAAYKAVD------TIVK---------------APVTLLEYSMHAVTE---------------GIDAIAHTRVQIRA------------------------LDPLTVTNPQTGSQVPRSYSGTGAAEDVVVSSVRAYISALNKMLTFRVAKHHAKGANRSEVHAAGVSS-----------------------------------------   [583]
Physcomitrella_patens_subsp_patens_162687538    --------------------MCQPVVRKSQVSSSGLSSTFVVPFSGGRNGVRSTKTREVAPGAFIQCQGAQHKKRPQYIPNRIDDPSYVRIFDTTLRDGEQSPGATMTSKEKLDIARQLARLGVDIIEAGFPIASPDDLEAVRLIAKEVG---NNVDDDGYVPVICGLSRCNKKDIDAAWEAVKYAVRPRIHTFIATSEIHMVHKLKKSPEEVVQIARDMVAYARSLG-----------CEDIEFSPEDAGRSDPEFLYRILEEVIKAGAT---------------TLNIPDTVGYTLPSEFGGLIAKLKANTPGADKVIFSTHCQNDLGLATANTLAGAHAG-ARQVEVTINGIGERAGNASLEEVVMALRCRGQE---------RLGGLYTGLNTKHIAVASRMVADYTGMVVQPHKAIVGANAFAHESGIHQDGMLK---------------------------HKGTYEILSPDDIGLVRADA---SGIVLGKLSGRHALKQRLNQLG-----------------------------YEVDGQELDDVFKRFKAVA-EKKKNVSNEDLETLLFDEVFQPET--------------------------------------LWSLGLIQVVCGN------------AGISTATVKLEGPDGAQHIGMSVGT----------------------------GPVDAAYKAVD------TIVK---------------APVTLLEYSLNSVTE---------------GIDALAHTRVQIRA------------------------LDSLTVTHAQTDSQVPRTYSGTGASEDVVVSSCRAYISALNKMLTFRAAKKQPIVGLRSEEQTAGVSQ-----------------------------------------   [616]
Thalassiosira_pseudonana_223993279              ---MRIYAASLALALSYACSTSAFTPSKHPSVTRSTHRPAAAVIAIASRSPTTTSLSSSISEDPAIQELYRRRPRPEYIPGKISDPDYVRIFDTTLRDGEQSPGATLTSSEKLEIARNLAKLGVDIIEAGFPIASPDDFNGVKQIADVVG---NEVFEDGYVPVIAGLSRANEKDIARAWDAVKGAMRPRIHTFIATSEIHMKSKLNKTPDEVVEIAVNAVTFAKGLG-----------CDDIEFSPEDAGRSDPEFLYRILGRVIEAGAT---------------TLNIPDTTGWNMPWEFGELIKKLRENVPGAENVVFSTHCQNDLGLATANSLSGALNG-ARQLECTINGIGERAGNASLEEVVMSLALKGDEQFKGGP---GTGKLYTAINPVYITPTSKMVSEYTGMKCQPHKAIVGANAFQHESGIHQDGMIK---------------------------DKSTYEIMTPESIGLMRGESQSGAGIVLGKHSGRNAVGTRLREMG-----------------------------YDLDMDKLNAVFARFKEVA-EKKKGGLDDDDLESLVMDQSQSTNE-------------------------------------LWKVTGLQTTTGI------------SGIPTSTVKMMGPDGVERFVSATGT----------------------------GPVDAVYKAID------QIMGVS---------------VELESYSMNSVNE---------------GIEALASTRVVIVPN--------------------ANGPNDSVVMDAQTSQLRERKFSGSGSDTDIITSSARAYVSALNKLLTWQMRRVANGASDANDSGIGDAVAVEGHGPVVVAN------------------------------   [658]
Micromonas_pusilla_226455646                    --MSASCHAAAARAPVAAFAGRRAAAANRASGGKVARAIAAPAAPSPRRAVIVAASASAAGKGAPADADVARAPRPEYVPSRIDDPNYVRVFDTTLRDGEQSPGATLTSSEKLDIARNLAKLGVDIIEAGFPIASPDDLEAVRNIAKIVG---NERFEDGYVPVICGLSRANKKDIDASWEGVRHAIRPRIHTFIATSKIHMESKLRKTPDEVVQIAVDAVKYARSLG-----------CDDVEFSPEDAGRSDPKFLHRILTAVVDAGAT---------------TLNIPDTVGVCLPEEFGTLIAGIKENVP--GEYVISTHCQNDLGLSTANSLAGVANG-ARQVECTINGIGERAGNASLEEVAMAIWLRGQDKTAIYG-------AFTGINPVYIYPCSKMVKDFSGMSVQPHKAIVGANAFAHESGIHQDGMLK---------------------------NKKTYEIIAPETIGYFRGED--SVGVVMGKHSGRHALSSKLKQLG-----------------------------YPLEGDALDEMFNRFKLVA-EQKTGGVDDDEIIALVTCEGSQFAGDVDK-------------------------------SASWKLEDVQVVCGT------------MGLPTATVKMCGPDGMSRVRSEVGS----------------------------GPVDATYKAID------GIVAAGK--------------VELVEYSVNAVVE---------------GIESLAETRVRVRP------------------------MDSVAMKAKSSGEMEARTFTASGADTDIVVASARAYVAATNRMIGFMREKAAAAAKEAEAEKKEAEEAKEAVAK-----------------------------------   [649]
Microcystis_aeruginosa_2492785                  ---------------------------------------------------------------------------------MNTSPDRVIIFDTTLRDGEQSPGAALNVDEKLTIARALARLGVDVIEAGFPHASPGDFEAVQKIAGSVG-------SEADSPIICGLARATQKDIKSAADALRPAAKPRIHTFLATSDIHLQYKLKKTRQEVLEIVPEMVAYAKSF------------LNDVEFSPEDAGRSDPEFLYQVLERAIAAGAT---------------TVNIPDTVGYTTPSEFGALIRGIKENVPNIDQAIISVHGHDDLGLAVANFLEAVKNG-ARQLECTINGIGERAGNASLEELVMALHVRRSYFNPFLGRPAESTEPLTKINTKEIYRTSRLVSNLTGMIVQPNKAIVGANAFAHESGIHQDGVLK---------------------------HKLTYEIMDAESIGLTNNQI------VLGKLSGRNAFRSRLQELG-----------------------------FELSETELNNAFIQFKEMA-DRKKEITDRDLEAIVNDEIDTVPDH--------------------------------------FRLELVQVSCGN------------NARPTATVTIRTPDGSELSDAAIGT----------------------------GPVDALCKAID---------------------RVVQIPNELISFSVREVTE---------------GIDALGEVTIRLRYA--------------------------------------GRTYSARAADTDIIVASARAYVSALNRLHVALQQKEKTPEMLQV--------------------------------------------------   [533]
Synechocystis_sp._16331281                      ---------------------------------------------------------------------------------MNSPVDRILIFDTTLRDGEQSPGATLTVEEKLSIARALARLGVDIIEAGFPFASPGDFEAVQKIAQTVG-------TENG-PVICGLARATQKDIKAAAEALKPAAKHRIHTFLATSDIHLEHKLKKTRAEVLAIVPEMVAYAKSL------------VNDIEFSPEDAGRSDPEFLYQVLEAAISAGAT---------------TINIPDTVGYTTPAEYGALIKGIADNVPNIDQAIISVHGHNDLGLAVANFLEAVKNG-ARQLECTINGIGERAGNAALEELVMALHVRRSYFNPFLGRPADSTAPLTNIDTKHIYATSRLVSELTGMMVQPNKAIVGANAFAHESGIHQDGVLK---------------------------NKLTYEIMDAESIGLTNNQI------VLGKLSGRNAFGTRLKELG-----------------------------FDLSDTELNNAFIRFKEVA-DKRKEITDWDLEAIVNDEIRQPPEL--------------------------------------FRLERVQVSCGE------------PSVPTATLTIRTPAGPEETAVAIGT----------------------------GPVDAVYKAIN---------------------QIVQLPNELLEYSVTSVTE---------------GIDALGKVSVRLRHN--------------------------------------GVIYTGYAANTDIIVASARAYLGALNRLYAALEKSREHPPVVASL-------------------------------------------------   [533]
Trichodesmium_erythraeum_23040765               ---------------------------------------------------------------------------------MITSQDRVIIFDTTLRDGEQSPGATLNIDEKLTIARQLSLLGVDVIEAGFPYASIGDFEAVQKIAEIVG-------VEGG-PTICGLARTTRADIEAAGKALKPAAKARIHTFIATSDIHLAYKLKKTRAEVLEIASEMVAYAKTF------------VDDVEFSPEDAGRSDPEFLYQVLEKAIAAGAT---------------TVNIPDTVGYTTPAEFGGLIRGIKENVPNIDQAIISVHGHNDLGLAVANFLEAVKNG-ARQLECTINGIGERAGNAALEELVMAFHVRRQYFNPFFGRPPESETPLTNINTRHIYKTSRLVSSLTGMFVQPNKAIVGANAFAHESGIHQDGVLK---------------------------NKLTYEIMDAQSIGLTDNQI------VLGKLSGRHAFQSRLQELG-----------------------------FKLSDEEINKAFIKFKDLA-DKKKEITDWDLESIVNAEIQQPPEL--------------------------------------FRLELVQVSCGD------------RSRPTATVIIRTPNGEELTDAAIGT----------------------------GPVDAVYKAIN---------------------RVVNVENDLVEFSVQSVTA---------------GIDAIGEVTIRVRHE--------------------------------------GRVYSGHAANTDIIVASAEAYLSALNRLYAVLQRGVEKINLPKDQPTEVVAGS-----------------------------------------   [541]
Thermosynechococcus_elongatus_22298940          ----------------------------------------------------------------------------MRIKYPPQTVDRVLIFDTTLRDGEQSPGASLNVDEKLTIARQLARLGVDIIEAGFPFASPGDFEAVQRIAETVG-------TETG-PVICGLARATRQDIEAAAKALKPAYYPRIHTFIATSDIHLEYKLRKTRAEVLEIAQEMVAYAKSF------------VDDVEFSPEDAGRSDPEFLYEVLERVIDAGAT---------------TVNIPDTVGYTTPAEFGALIKGIKENVPNIDRAVISVHGHNDLGLAVANFLEAVKNG-ARQLECTINGIGERAGNAALEELVMALYVRRQYFNPFLGRPPESEAPLTNINTREIYKTSRLVSNLTGMLIQPNKAIVGANAFAHQSGIHQDGVLK---------------------------HKQTYEIMDAQLIGLADNQI------VLGKLSGRNAFATRLRELG-----------------------------FELSETELNKAFLRFKDLA-DKKKEITDWDLEAIAKDETQGIDLQG-------------------------------------YQLEFVQVSCGD------------HARPTATVTVRTPSGEELTDAAIGT----------------------------GPVDAVYRAIN---------------------RVVQIPNRLIEYSVQSVTA---------------GIDAIGEVTIRLQHQ--------------------------------------DRIYSGHAANTDIIVASAQAYMNALNRLYRGLEQRALHPQA-----------------------------------------------------   [535]
Synechococcus_sp_39931378                       ---------------------------------------------------------------------------------MAKDPGRVLIFDTTLRDGEQSPGASLNLEEKLAIAQQLARLGVDVIEAGFPFASAGDFAAVQRIAQQVG-------GENG-PIICGLARASQRDIKACAEAVSPAPRRRIHTFIATSDIHLEHKLRKSRADVLGIVPEMVSYARSL------------MDDIEFSCEDAGRSDPEFLYEVIEAAIAAGAT---------------TINIPDTVGYTTPSEFGDLIAGINRYVPNIGEAVLSVHGHNDLGLAVANFLEAVKNG-ARQLECTINGIGERAGNASLEELVMALHVRRRYFNPFFGRDQDSPTPLSAVRTEELTKTSRLVSNLTGMVVQPNKAIVGANAFAHESGIHQDGVLK---------------------------NRLTYEIIDAKTVGLSDNRI------SLGKLSGRSAVRARLEELG-----------------------------YDLTREDLDEAFARFKDLA-DRKREITDRDLEAIVSEQVQQPEAR--------------------------------------YQLQLVQVSCGT------------RLKPTATVALSEENGPDQTVSAVGT----------------------------GPVDAVCRALN---------------------QLAGVPNELIEFSVKSVTE---------------GIDAMGEVTIRLRRD--------------------------------------GSLYSGHAADTDVVVAAAMAFINALNRLVAAQEHQPLHPQRDAVVLDARPTL------------------------------------------   [540]
Pyrococcus_furiosus_18892982                    ------------------------------------------------------------------------------------MARKIKIFDTTLRDGEQTPGVSLTVEEKIEIAKQLARLNVDVIEAGFPISSPGEFEAVKRIAREVRG-----------PTIAALARAVKKDIDAAGEALKDAESKRIHTFIATSLIHMKYKLRKTPEEVKKMAVEAVEYATKY------------TDDIEFSAEDATRSDWNFLVEVYEAVIDAGAT---------------TINVPDTVGYTTPEEFYELIRYLKRNITNLNGVTISVHCHNDLGLAVANSLSAVRAG-ADQVEVTVNGIGERAGNAALEEVVVALDVRKDFYN-----------VETGINLGEIARTSKLVARLTGIEVPPNKAVVGANAFAHESGIHQDGVLK---------------------------ERTTYEIIDPRKLGFSGSKI------VLGKHSGRHAFRKKLEEMG-----------------------------YRLSEEEINRLFAKFKEIA-DRKKGLTELDIEAIVQEELGKGKGK--------------------------------------YSVEVLHVISGK------------ISTATVRVQGDGIDK--IESAWSSN----------------------------GPIDALFAAIN---------------------RALGIDCKLKEYRVSSVTS---------------GRDALGEVLVRVEYN--------------------------------------GEIYVGRGLSTDIIEASAQAYLSALNRIRR----------------------------------------------------------------   [499]
Pyrococcus_abyssi_14521548                      -------------------------------------------------------------------------------------MRKVYIFDTTLRDGEQTPGVSLTVEEKVEIAKQLAKLNVDVIEAGFPIASEGEFKAVKKIATEVED-----------PTIAALARAVEKDIDRAGEALRNAEKNRIHTFIATSPIHMKYKLRKEPEEVKKLAVKAVEHATKY------------TEDVEFSAEDATRSDWDFLVEVYEAVIDAGAT---------------VINVPDTVGYATPEEFYELVRYLRRNISNIKGVQISVHCHDDLGLAVANSLSAIRAG-ADQVEVTVNGIGERAGNAALEEVIVALDVRRDFYK-----------VKTDVNLKEIARTSKLVSHLTGIEVPPNKAIVGGNAFAHESGIHQDGVLK---------------------------ERTTYEIIDPKKLGFSGSKI------VLGKHSGRHAFRKKLEELG-----------------------------YSLTEEHLERAFKKFKDIA-DRKRWITDTDIEAIIQEELTKSNGK--------------------------------------LKVEIIHVTSGK------------VSTATVRISMNGEER--IEVAWFKN----------------------------GPIDALFSAIN---------------------KALGEEFKLREYRVSSVTS---------------GKDSLGEVLVRVEVN--------------------------------------GEIFVGRGLSTDIIEASA----------------------------------------------------------------------------   [486]
Clostridium_thermocellum_23022376               -------------------------------------------------------------------------------------MRRIRIFDTTLRDGEQTPGVNLNIQEKVDIAKQLARLGVDVIEPGFPLTSPGDFEAVQRIAREVEG-----------PYICGFSRAIIRDIDETWKAIKDAQKKCFHIFISSSDIQIKHQLGKTEKDVLEIVKSTVYHAKQY------------TDEVEYSPMDASRTRLEFLYEVIEAAIDNGAT---------------VINIPDTVGYATPIEFGELIQKIRKNVRNIDKAIISVHCHNDLGMAVANSIVAAMNG-AQQIECTINGVGERAGNAALEEVVTHIAARKDYLG-----------FETGIDLSQLYKTSKIVSRYMGIPIPVNKPIVGKNVFTHESGIHQDGVLK---------------------------ERSTYEVIDPRLVGRDDSVI------LLGKHSGRHALKVEAEKLG-----------------------------YDLDEERLNKLFNDFKKLT-DVKKNVTTADLESLIIESAAKAVEEA-------------------------------------YVLEKIRVVSGN------------IETPSAKVVIKDSKGNLLEAEQTGN----------------------------GPVDAVFKAINSV-------------------IKETENLTLYKYSVSAVTE---------------EMESLGEVSVTLREK--------------------------------------EKLYTGIGTHTDIITSSAIAYIDAINKAIAANARAQKN--------------------------------------------------------   [511]
Salmonella_typhimurium_20141503                 ------------------------------------------------------------------------------------MSQQVIIFDTTLRDGEQALQASLSAKEKLQIALALERMGVDVMEVGFPVSSPGDFESVQTIARTIKN-----------SRVCALARCVEKDIDVAAQALKVADAFRIHTFIATSPMHIATKLRSTLDEVIERAVYMVKRARNY------------TDDVEFSCEDAGRTPVDDLARVVEAAINAGAR---------------TINIPDTVGYTMPFEFAGIISGLYERVPNIDKAIISVHTHDDLGIAVGNSLAAVHAG-ARQVEGAMNGIGERAGNCALEEVIMAIKVRKDIMN-----------VHTNINHHEIWRTSQTVSQICNMPIPANKAIVGSGAFAHSSGIHQDGVLK---------------------------NRENYEIMTPESIGLNQIQLN------LTSRSGRAAVKHRMEEMG-----------------------------YKDTDYNMDHLYDAFLKLA-DKKGQVFDYDLEALAFINKQQEEPEH-------------------------------------FRLDYFSVQSGS------------SDIATASVKLACG-EEIKAEAANGN----------------------------GPVDAIYQAINR---------------------ITGYDVELVKYDLNAKGQ---------------GKDALGQVDIVVNHH--------------------------------------GRRFHGVGLATDIVESSAKAMVHVLNNIWRAAEVEKELQRKAQNKENNKETV------------------------------------------   [523]
Escherichia_coli_2506169                        ------------------------------------------------------------------------------------MSQQVIIFDTTLRDGEQALQASLSVKEKLQIALALERMGVDVMEVGFPVSSPGDFESVQTIARQVKN-----------SRVCALARCVEKDIDVAAESLKVAEAFRIHTFIATSPMHIATKLRSTLDEVIERAIYMVKRARNY------------TDDVEFSCEDAGRTPIADLARVVEAAINAGAT---------------TINIPDTVGYTMPFEFAGIISGLYERVPNIDKAIISVHTHDDLGLAVGNSLAAVHAG-ARQVEGAMNGIGERAGNCSLEEVIMAIKVRKDILN-----------VHTAINHQEIWRTSQLVSQICNMPIPANKAIVGSGAFAHSSGIHQDGVLK---------------------------NRENYEIMTPESIGLNQIQLN------LTSRSGRAAVKHRMDEMG-----------------------------YKESEYNLDNLYDAFLKLA-DKKGQVFDYDLEALAFIGKQQEEPEH-------------------------------------FRLDYFSVQSGS------------NDIATAAVKLACG-EEVKAEAANGN----------------------------GPVDAVYQAINR---------------------ITEYNVELVKYSLTAKGH---------------GKDALGQVDIVANYN--------------------------------------GRRFHGVGLATDIVESSAKAMVHVLNNIWRAAEVEKELQRKAQHNENNKETV------------------------------------------   [523]
Yersinia_pestis_16120862                        ------------------------------------------------------------------------------------MSQQVIIFDTTLRDGEQALQASLSVKEKLQIALALERMGVDIMEVGFPVSSPGDFESVRTIAQQVKN-----------SRVCALARCVDKDIDVAAEALRIAEAFRIHVFLATSTLHIESKLKRSFDDVLAMAVHSVKRARNY------------TDDVEFSCEDAGRTPIDNLCRVVEAAITAGAT---------------TINIPDTVGYTTPYQFGGIITDLYERVPNIDKAIISVHCHDDLGMSVANSITAVQAG-ARQVEGTINGLGERAGNCSLEEVIMAIKVRHEMLG-----------VHTNINHQEIYRTSQLVSKICNMPIPGNKAIVGSNAFAHSSGIHQDGVLK---------------------------NRENYEIMTPESIGLKEVQLN------LTSRSGRAAVKHRMEEMG-----------------------------YQDKDYNLDSLYDAFLKLA-DKKGQVFDYDLEALAFINKQQEEPEY-------------------------------------YRLDYFSVQSGS------------SVMATASVKLVCG-EEIKSEAATGN----------------------------GPVDAVYQAINR---------------------ITDYPIELVKYQLSAKGQ---------------GKDALGQVDIVVDHK--------------------------------------GRRFHGVGLATDIVESSAKALVHVLNNIWRAHQVEKEKQRLQQNNQEMV---------------------------------------------   [520]
Haemophilus_influenzae_1074945                  --------------------------------------------------------------------MILEELLVRTFSKDIVMTDRVIIFDTTLRDGEQALKASLTVKEKLQIALALERLGVDVMEVGFPVSSQGDFESVQTIARHIKN-----------ARVAALSRAVDKDIDAAYEALKVAEAFRIHTFIASSALHVEAKLKRSFDDVVGMAVAAVKRARNY------------TDDVEFSCEDAGRTGIDNICRIVEAAINAGAT---------------TVNIPDTVGFCLPNEYGNIIAQVRNCVPNIDKAVISVHCHNDLGMATANSLTAVQNG-ARQIECTINGIGERAGNTSLEEVVMAMKVRQDFMG-----------VDTHINTQEIHRVSQMVSQLCNMPIQPNKAIVGSNAFAHSSGIHQDGMLK---------------------------NKNTYEILSPETIGLKKEKLN------LTARSGRAAVKGHMADMG-----------------------------YNEQDYDLDKLYDEFLKLA-DKKGQVFDYDLEALAFIDMQQGDEDR-------------------------------------LVLDKLSAHSTK------------EYPATAFVQLKLDGEKLSTSSIGGN----------------------------GPVDAVYNAILN---------------------LTGLEIKMSHYNLTAKGE---------------GAEALGQVDIVVEHK--------------------------------------GRKFHGVGLATDIVESSALALVHAINAIYRAHKVADIKNHKHH---------------------------------------------------   [531]
Methanocaldococcus_jannaschii_15669381          -----------------------------------------------------------------MIIYREENEIIKKALENLNIPDRVYIFDTTLRDGEQTPGVSLTPEEKIDIAIKLDDLGVDVIEAGFPVSSLGEQEAIKKICSLNLD-----------AEICGLARAVKKDIDVAIDCG----VDRIHTFIATSPLHRKYKLKKSKEEIIDIAVDAIEYIKEH------------GIRVEFSAEDATRTEIDYLIEVYKKAVDAGAD---------------IINVPDTVGVMIP----RAMYYLINELKKEIKVPISVHCHNDFGLAVANSLAAVEAG-AEQVHCTINGLGERGGNAALEEVVMSLMSIYG--------------VKTNIKTQKLYEISQLVSKYTEIKVQPNKAIVGENAFAHESGIHAHGVLA---------------------------HALTYEPIPPELVGQKRKII-------LGKHTGTHAIEAKLKELGIEVG-------------------------KDINKDQFDEIVKRIKALG-DKGKRVTDRDVEAIVEDVVGKLAKKDR-----------------------------------VVELEQIAVMTGN------------RVIPTASVALKIEEEIKKSSAIGV-----------------------------GPVDAAVKAIQKAIG---------------------EKIKLKEYHINAITG---------------GTDALAEVIVTLEGY--------------------------------------GREITTKAASEDIVRASVEAVIDGINKILAKREK------------------------------------------------------------   [518]
Corynebacterium_glutamicum_1170768              ----------------------MSPNDAFISAPAKIETPVGPRNEGQPAWNKQRGSSMPVNRYMPFEVEVEDISLPDRTWPDKKITVAPQWCAVDLRDGNQALIDPMSPERKRRMFELLVQMGFKEIEVGFPSASQTDFDFVREIIEKG--------MIPDDVTIQVLVQAREHLIRRTFEACEGAKNVIVHFYNSTSILQRNVVFRMDKVQVKKLATDAAELIKTIAQDYP-----DTNWRWQYSPESFTGTEVEYAKEVVDAVVEVMDP---------TPENPMIINLPSTVEMITPNVYADSIEWMHRNLNRRDSIILSLHPHNDRGTGVGAAELGYMAG-ADRIEGCLFGNGERTGNVCLVTLALNMLTQGVDPQ---------------LDFTDIRQIRSTVEYCNQLRVPERHPYGGDLVFTAFSGSHQDAVNKGLDAMAAKVQPGASSTEVSWEQLRDTEWEVPYLPIDPKDVGRDYEAVI-----RVNSQSGKGGVAYIMKTDHGLQI-------------------------PRSMQVEFSTVVQNVTD---AEGGEVNSKAMWDIFATEYLERTAP---------------------------------VEQIALRVENAQTENED----------------ASITAELIHNGKDVTVDGRGN----------------------------GPLAAYANALEKLG----------------------IDVEIQEYNQHARTS---------------GDDAEAAAYVLAEVN--------------------------------------GRKVWGVGIAGSITYASLKAVTSAVNRALDVNHEAVLAGGV-----------------------------------------------------   [616]
Mycobacterium_tuberculosis_161352459            ---------------------------------------------------------MPVNRYRPFAEEVEPIRLRNRTWPDRVIDRAPLWCAVDLRDGNQALIDPMSPARKRRMFDLLVRMGYKEIEVGFPSASQTDFDFVREIIEQG--------AIPDDVTIQVLTQCRPELIERTFQACSGAPRAIVHFYNSTSILQRRVVFRANRAEVQAIATDGARKCVEQAAKYP-----GTQWRFEYSPESYTGTELEYAKQVCDAVGEVIAP---------TPERPIIFNLPATVEMTTPNVYADSIEWMSRNLANRESVILSLHPHNDRGTAVAAAELGFAAG-ADRIEGCLFGNGERTGNVCLVTLGLNLFSRGVDPQ---------------IDFSNIDEIRRTVEYCNQLPVHERHPYGGDLVYTAFSGSHQDAINKGLDAMKLDAD-------AADCDVDDMLWQVPYLPIDPRDVGRTYEAVI-----RVNSQSGKGGVAYIMKTDHGLSL-------------------------PRRLQIEFSQVIQKIAEGTAGEGGEVSPKEMWDAFAEEYLAPVRP---------------------------------LERIRQHVDAADDDGGT----------------TSITATVKINGVETEISGSGN----------------------------GPLAAFVHALADVG----------------------FDVAVLDYYEHAMSA---------------GDDAQAAAYVEASVTIASPAQPGEAGRHASDPVTIASPAQPGEAGRHASDPVTSKTVWGVGIAPSITTASLRAVVSAVNRAAR----------------------------------------------------------------   [604]
Streptomyces_coelicolor_20532394                ------------------------------------------------MANRQQPSPMPTAKYR----GYDQVDIADRTWPNQRITTAPRWLSTDLRDGNQALIDPMSPVRKRAMFDLLVKMGYKEIEVGFPASGQTDFDFVRSIIEEPG-------AIPDDVTISVLTQAREDLIERTVESLKGARRATVHLYNATAPVFRRVVFRGSRDDIKQIAVDGTRLVMEYAEKLLGP---ETEFGYQYSPEIFTDTELDFALEVCEAVMDTYQP---------GPGREIILNLPATVERSTPSTHADRFEWMGRNLSRREHVCLSVHPHNDRGTAVAAAELALMAG-ADRIEGCLFGQGERTGNVDLVTLGMNLFSQGVDPQ---------------IDFSDIDEIRRTWEYCNQMEVHPRHPYVGDLVYTSFSGSHQDAIKKGFDAMEADAAARG-------VTVDDIEWAVPYLPIDPKDVGRSYEAVI-----RVNSQSGKGGIAYVLKNDHSLDL-------------------------PRRMQIEFSKLIQAKTD---AEGGEITPTAIWDVFQDEYLPNPDNPW-------------------------------GRIQVANGQTTTDRDGV----------------DTLTVDATVDGAETTLVGSGN----------------------------GPISAFFHALQGVG----------------------IDVRLLDYQEHTMSE---------------GASAQAASYIECAIG--------------------------------------DKVLWGIGIDANTTRASLKAVVSAVNRATR----------------------------------------------------------------   [573]
Sinorhizobium_meliloti_22002059                 -----------------------------------------------------------MPEAAVKYQPYPQIVLPDRTWPSKAITEAPIWCSVDLRDGNQALVDPMGHDRKARMFHLLLDMGFKEIEIGFPSASQTDYDFARWCVEEG--------NVSEDVSLQVLVQCRPELIARTFEALEGAHRPIVHFYNSTSELQRRVVFGKDVAGIKQIATDAAKMITDMAAKAG------GGYRFEYSPESFTGTELEVALEICNAVIEIVRP---------TADNKLIINLPSTVEMATPNIYADQIEWMCRNLDNRENLIVSLHPHNDRGTGIAATELGLMAG-ADRVEGTLFGNGERTGNVDVVTLALNMFTQGVDPK---------------LDCSDIERIKEVYEYSNQMVIPERHPYVGELVYTAFSGSHQDAINKGMKAIKQANKP---------------TWEVPYLPIDPRDVGRSYEAII-----RINSQSGKGGIAYILQEDYGINL-------------------------PRNLQIEFREEVQRITD---EEGKELPSKRIHQRFIESYVEQPGAR--------------------------------IKFVDHHTYPAGEHKGL----------------RVVAAEITDGGETRQIEGKGT----------------------------GPIDGFINALSIYLG---------------------IELSVADYSEHSLQH---------------GSNAAAIAYVEVEYP--------------------------------------GGKLFGVGINTNIVAASLEAIVSAANRVLDVVGK------------------------------------------------------------   [558]
Agrobacterium_tumefaciens_159185129             ------------------------------------------------MDGKITTISKGMTDASVKYRPYPTINIPDRTWPGKTIDKAPIWCSVDLRDGNQSLVNPMGHDRKARMFKLLLEMGFKEIEIGFPSASQTDFDFARWCVEEG--------NVPDDVSLQVLVQCRPELITRTFEALEGANKPIIHFYNSTSELQRRVVFGKDVHGIKQIAVDAAKMITDMAAKAG------GGFRFEYSPESFTGTELEVALEICNAVVEVVKP---------TADNKLILNLPSTVEMATPNIYADQIEWMCRNIDNRENVIISLHPHNDRGTGIAATELALMAG-ADRVEGTLFGNGERTGNVDVVTLALNMYTQGVDPE---------------LDCRDIERIKAVYEYSNEMTIPERHPYVGELVYTAFSGSHQDAINKGMKAIKVANHP---------------VWEVPYLPIDPKDVGRSYEAII-----RINSQSGKGGIAYILQQDYGINL-------------------------PRNLQVEFREDIQRITD---EEGVELPAKRIYERFIERYVTQPNAR--------------------------------IKFVDHHTYPAGDFKGV----------------RIVAAEITDNGEVKRIEGKGT----------------------------GPIDGFINALSVYLG---------------------VDLSVNDYSEHSLQH---------------GSNASAIAYVEMEHP--------------------------------------GGKLFGAGVNTNIVAASLEAIVSAANRVLEERAK------------------------------------------------------------   [569]
Pseudomonas_aeruginosa_152987225                ---------------------------------------------------------MMLKDPSRKYRPFNTVDLPDRQWPSRVQRKAPTWCSVDMRDGNQALIEPMNAERKRRFFDLLVQAGFKEIEVGFPAASQTDFDYVRELIESR--------KIPDDVTIQVMTQARTHLIERTFEALKGAPRAIVHVYNATAPVFREVVFGVDKPGCIKIATDATREIKALMERNP-----ETDWTFQYSPETFCFTELEFGLEICEAVVETFQP---------TPANKMILNLPTTVEVSTANVFADQIEWFCRHISKRDSVIISVHPHNDRGTGVSTAEQACLAG-AERIEGTLFGNGERTGNVDILNLAMNLYTTGVDPE---------------LDFSDITRVMREVEYCNQLPIHPRHPYAGELVFTAFSGSHQDAIKKGFAARQERPDGF---------------WEVPYLPIDPADLGRSYEAVI-----RVNSQSGKGGVSYLLEQNGIVL--------------------------PRRLQMEFSQVVQQVAD---ATGKEISSEMILSCFEEEYLDELT------------------------------------PYALRAPRLNSQGEQ----------------TRIDAVLAGPYGEQPLGGTGN----------------------------GPLAALVEAFAARGL----------------------NFDIADYHEHAMRG---------------GAEAEAFAYVEIRVG--------------------------------------NRLLFGAGRDGSILTASLKALTSAVNRATRLGLLAPQQQRASNG--------------------------------------------------   [565]
Klebsiella_pneumoniae_206580143                 ----------------------------------------------------------MLSHPAEKYRPYPPIALPDRRWPDRQISHAPRWLSTDLRDGNQALAEPMDSARKLQFWDLLLECGFKEIEVAFPSASQTDFNFVRQLIDEQ--------RIPEDVTIQVLTQARDPLILRTFEALRGARQATVHLYNATAPLFRELVFGMDKAEVIALATRATRLIRQQCEQQP-----ETRWQYEYSPETFCFTEPEFALEICEAVADVWQP---------CAERPMIVNLPATVEVNTPNVYADQIEYFCRHFSRRGEVCISVHPHNDRGTGVASAELAVMAG-ADRVEGCLFGNGERTGNVCLVTLAMNLYSQGIDPE---------------LRFEQMNRVVEVVENCNQIPVHPRHPWAGSLAYTAFSGSHQDAIKKGFDARQ--PGDP---------------WQMPYLPIDPQDIGCSYEAVI-----RVNSQSGKSGSAWLIEQNHGLKL-------------------------PRGLQQDFSQHVQQVTD---SDGKEMTHHALWQLFRTRYGLLAQPA----------------------------------LTLLDYQSASQQDGQ----------------LSLQATLRHHGETRRLQGQGN----------------------------GLLSAAASGLSALLR---------------------QPFMIKDYHEHTLGA---------------RSDSRSVAYIRCVFP-------------------------------------QGESYWGVGIDNDVARASLQALCNAISVADQVEGRK-----------------------------------------------------------   [558]
Neurospora_crassa_85115436                      --------------------------------------------------------MPMLKDPSTKYKPFPPLNLPDRQWPNKTIVKAPRWLATDLRDGNQSLVDPMNGDQKWRYFQMLTELGYKEIEVSFPSASQTDYDFTRRLIETPG-------AVPDDVWLQVLSPCREDLIRRTVQSLKGAKKAIIHIYLATSECFRRIVFGFTEDESVELASKCAALVKSLTKDDPE--MAGTEWAFEFSPETFSDTSPEFAVRICEAVKAAWEP---------TVENPIIFNLPATVEMATPNIYADQVEYFARNITEREKVCISLHPHNDRGCAVAAAELAQMAG-ADRVEGCLFGNGERTGNVDLVTLALNLYTQGVSPN---------------IDFSDLGKVIKTVEECNKIEVHPRAPYGGSLVVCAFSGSHQDAIKKGFSLREKEGKEYTD------------YWQVPYLPLDPKDIGRDYQAVI-----RVNSQSGKGGTAWIIQQHLHLDM-------------------------PRGLQVAFSKVVQRIAD---EKGRELLPTEITDLFKKTYYLE----------------------------------ENPRFNIVDYSINPDRSSSPAPPAPGKTQDTKNLGRVFEGVISIEGHEYNLRGRGN----------------------------GPISSLANALKSVG----------------------VDLDVQDYKEHAVGR---------------GRDVKAATYIECTAA------------------------------------GQTEKVWGVGIHADVVQSSLIALLSAASNFVGSRVGSPIIPKPVADKEVSGDVNLSVPNGANGKSIIQALESQADEM-------------------   [625]
Botryotinia_fuckeliana_154305777                --------------------------------------------------------MPMLQDPSTKYKRFPPIQLADRQWPSKTIDKPPRWLSTDLRDGNQSLVDPMDGEQKWKYFKMLIELGYKEIEVSFPSASQTDFDFTRRLVETPG-------VVPDDVWLQVLSPCREEFMKRTVDSLKGAKKAILHIYLATSECFQRIVFGLNEEEGLALAVKCAKYARSITKDDPE--HAGTEWAFEFSPETFSDTNPDYAIRVCEAVKEAWGP---------TVENPIIFNLPATVEMSTPNVYADQIEYFCRNITEREKICVSLHPHNDRGCAVAAAELAQMAG-ADRVEGCLFGNGERTGNVDLVTLALNLYTQGINPG---------------IDFSDLERVIDVVEISNKIPVHPRAPYGGSLVVCAFSGSHQDAIKKGFQLRKQGNHGDEN------------RWEVPYLPLDPQDIGRTYEAVI-----RVNSQSGKGGAAWIILRNLELDL-------------------------PRGLQVAFSKVVQKRAD---ELSRELLSREIQDLFEQTYYLK----------------------------------HNPKFSLVDYSISTDRSASPAPPAPGKTQDTTNLKRRFEGVISIDGKEHELKGLGN----------------------------GPISSLANALKSLG----------------------IDLEVADYKEHAVGA---------------GTNVKAASYIECTAT------------------------------------GSRQKVWGVGVHEDVVQSSLIALLSAASNFMASRPATPLLLKGKNGVSTSRDVDFDDSQQENGGLAIPKPTTAAKSGPDAVSVLEAKVNEA-----   [639]
Stagonospora_nodorum_169598786                  --------------------------------------------------------MPMLKDPSTKYKKFQPLNLPDRTWPSKTIDKPPRWLSTDLRDGNQSLVDPMDGTQKWEYFQMLVKLGYKEIEVSFPSASQTDFDFTQRLIQTPG-------IVPDDVWVQVLSPCRKELIRRTVDSLKGAKKAILHLYLATSPCFQQIVFNMNDEETVALAVECTKYARSITKDDPE--QAGTEWAYEFSPETFSDSSPEFVIRVCEAVKAAWEP---------SVEKPLIFNLPATVEMATPNVYADQIEYFCKNITEREKICVSLHPHNDRGCAVAAAELAQMAG-ADRVEGTLFGNGERTGNVDLVTLGLNLYTQGVHPG---------------IDFSDLKSIIDMVETCNKIPIHPRAPYGGQLVVCAFSGSHQDAIKKGFQKRKKEGATNES------------RWQIPYLPLDPQDIGRTYEAII-----RVNSQSGKGGVAWIIQRQLELDL-------------------------PRGLQIAFSKVVQKETD---MLGRELRPSEIVALFEEAYHLK----------------------------------RNPRFQLVDYEITADRSKSPAPPQEGKTQSSRNLRRIFKGVIEIDHVEHQLQGTGN----------------------------GALSSLVDALRGLG----------------------IELDVVDYNEHTIGT---------------SKDAKAATYIGCTAA------------------------------------QSSVKVWGVGIHQDVVQASLIALLSAASSFLSSRPTTPIPFRPKRSNTLEIPSPEDSPPRKESVVDKLEKQVNGEGAEVKSAGV------------   [632]
Aspergillus_nidulans_67517121                   -------------MAEHYYYGSQSMSSSQPISSLQAFLLPSLCTAFLLCSFPAAVSPTDRVHNHAMPMPFKPLSLPDRQWPNKVIDKPPRWLATDLRDGNQSLPDPMDGEQKLRFFKMLVEIGYKEIEVSFPSASQIDFDFTRSLVETPG-------LTPDDVWLQVLSPCREDLIRRTVDSLKGAKKAILHIYLATSPCFRRIVFNMDKQQSLEMAVRCTKYARSITKDDPS--TAGTEWQLEFSPETFSDTEPEFAAEVCEAVKAAWEP---------TAERPIIFNLPATVEMTTPNVFADQIEYFCRNVSEREKYVVSVHPHNDRGCAIAAAELAQMAG-AQRVEGTLFGNGERTGNVDLVTLALNLYTQGISPK---------------VDFSDINAVIKVVEESNKIPVNERWPYGGQLVVCAFSGSHQDAIKKGFKLREDAGASDDI------------RWEIPYLPLDPQDIGRTYEAVI-----RVNSQSGKGGAAWVILRTLELDL-------------------------PRALQVEFSKIVQKRTE---EANRELRPAEIVALFEDAYHLK----------------------------------TNPRFNLVDYNITTDRSQSPAPPEPGKALNTKNLKRRFTGIIEIDGLQHAITGVGN----------------------------GALSSLANALATLG----------------------IDLDVIDYKEHSIGQG-----------AGKGRDVKAATYIHCSAA------------------------------------GSQQKVWGVGIHQDVVQASLIALLSAASSFLTSRAGSPAPFRPIRSNTLTDEDLQALEQLASSNGAGVTVANVSEGQSDSKPTVDLEALTKKAASQ   [691]
Saccharomyces_cerevisiae_LEU4_1302020           ----------------------------MVKESIIALAEHAASRASRVIPPVKLAYKNMLKDPSSKYKPFNAPKLSNRKWPDNRITRAPRWLSTDLRDGNQSLPDPMSVEQKKEYFHKLVNIGFKEIEVSFPSASQTDFDFTRYAVEN----------APDDVSIQCLVQSREHLIKRTVEALTGAKKATIHTYLATSDMFREIVFNMSREEAISKAVEATKLVRKLTKDDPS--QQATRWSYEFSPECFSDTPGEFAVEICEAVKKAWEP---------TEENPIIFNLPATVEVASPNVYADQIEYFATHITEREKVCISTHCHNDRGCGVAATELGMLAG-ADRVEGCLFGNGERTGNVDLVTVAMNMYTQGVSPN---------------LDFSDLTSVLDVVERCNKIPVSQRAPYGGDLVVCAFSGSHQDAIKKGFNLQNKKRAQGET------------QWRIPYLPLDPKDIGRDYEAVI-----RVNSQSGKGGAAWVILRSLGLDL-------------------------PRNMQIEFSSAVQDHAD---SLGRELKSDEISKLFKEAYNYN----------------------------------DEQYQAISLVNYNVEKFGT--------------ERRVFTGQVKVGDQIVDIEGTGN----------------------------GPISSLVDALSNLLN---------------------VRFAVANYTEHSLGSGS----------STQAASYIHLSYRRNADN-------------------------------------EKAYKWGVGVSEDVGDSSVRAIFATINNIIHSGDVSIPSLAEVEGKNAAASGSA-----------------------------------------   [619]
Saccharomyces_cerevisiae__LEU9_6324682          ----------------------------MVKHSFIALAEHAS-KLRRSIPPVKLTYKNMLRDPSVKYRAFAPPKMVKRIWPDKTIQKAPRWLSTDLRDGNQSLPDPMSVAQKKEYFHKLINIGFKEIEVSFPSASQTDFDFTRYAVEN----------APDDVGIQCLVQSREHLIKRTVEALTGAKRATIHTYLATSDMFREIVFNMSREEAISKAVEATKLVRKLTKDDPS--QQATRWSYEFSPECFSDTPGEFAVEICEAVKKAWEP---------TEENPIIFNLPATVEVASPNVYADQIEYFSTHITEREKVCISTHCHNDRGCGVAATELGMLAG-ADRVEGCLFGNGERTGNVDLVTVAMNMYTQGVSPN---------------LDFSDLTSISEIVHRCNKIPIPPRAPYGGELVVSAFSGSHQDAIKKGFAIQNKKQAQGET------------RWRIPYLPLDPKDIGRDYEAVI-----RVNSQSGKGGAAWVIMRSLGLDV-------------------------PRPMQVDFSNTLQKNAD---ALGRELKSEEITKLFKETYNYN----------------------------------NNEHIYVTLLNYEVKKLNP--------------ERRALVGQVEINDKVVNIEGYGN----------------------------GPISSLVDALSNLLN---------------------VKLSVQNYSEHSLGSGS----------ATQAASFINLSYIKDINN------------------------------------HATSNMWGVGVSEDTGDASIKAVFATVNNIIHSGDVLLAE--------------------------------------------------------   [604]
Sporobolomyces_roseus_JGI_ID_13328              ----------------------------------------------MHSSAPVNSAATWLKDPSSKYKAFPSVNLPDRTWPSKRITKAPRWASSDLRDGNQALVNPMTIEQKQKFFNLLIKCGFKEIEAGFPSASETEFTFIRGLIEKD--------EFPNDVWLQVLSPAREPLIRRTIESLKDARNVIFHMYNAAAPVFRDQVFGNSKEQTIALAVKHVKLVRQLIDEAIAR-GDRTQWQFEYSPEAFSQTEPDFAVELCNAVQEAWFNGK-----DKSKERPIIFNLPATVEVATPNNYADQIEYFCRNIKDREHVVVSLHTHNDRGTGVAASELGLMAG-ADRVEGCLFGNGERTGNVDLVTLALNMYTQGVSPD---------------LDFSNLEECIEVVTACTDIPVHPRAPYAGELVFTAFSGSHQDAIKKGFSYR--QKHADG-------------PFEIPYLPLDPADCALTYEAVI-----RVNSQSGKGGVAYIVQQHLSLDL-------------------------PKKMQPAFYQYIQSISE---RTSKEITPDDIVKAFKAAYYLS----------------------------------EEHEARFSLVDYSFSGEGS--------------NKKTFKGTVKDNGVEKSISGEGN----------------------------GPVSSLLNALKTELGT--------------------ADLEVREYSEHSLGQ---------------GSDVKAASYVQLVDP------------------------------------ATGKAVWGVGVDEDVTAASLKAVLSAASNASVDGERRLHEVEDFVVGNRV----------------------------------------------   [597]
Schizosaccharomyces_pombe_leu3_7387823          --------------------------------------------MKSTFEAAGRVAKGMLKDPSKKYKPFKGIQLPNRQWPNKVLTKAPRWLSTDLRDGNQALPDPMNGQEKLRYFKLLCSIGFKEIEVGFPSASQTDFAFVRHLIETPG-------LIPDDVTISALTPSREPLILRTIEALRGAKNATVHLYNACSPLFREVVFRNSKQETLDLAIKGSKIVTAATKNALE--SKETNWGFEYSPETFSDTEPDFALEVCEAVKGMWKP---------SAAQPIIFNLPATVEMSTPNTYADLIEYFSTNISEREKVCVSLHPHNDRGTAVAAAELGQLAG-GDRIEGCLFGNGERTGNVDLVTLAFNLYTQGVSPN---------------LDFSKLDEIIRITEDCNKINVHPRHPYAGNLVFTAFSGSHQDAISKGLKAYDERKAVDP-------------VWKVPYLPLDPHDVNSEYAAII-----RVNSQSGKGGVAYLLKTNCGLDL-------------------------PRALQVEFGSIVKDYSD---TKGKELSIGEISDLFYTTYYLE----------------------------------FPGRFSVNDYTLSSNGPQSKCI----------KCVVDIKGEKKDTPSRVVIEGVGN----------------------------GPLSALVDALRRQFN---------------------ISFDIGQYSEHAIGS---------------GNGVKAASYVEIIFNNT--------------------------------------SFWGVGIDADVTSAGLKAVMSGVSRASRAFAK------------------------------------------------------------   [584]
Cryptococcus_neoformans_58270356                --------------------------------------------------------MPMLSDPSKRYLPFQPVPFPNRTWPDKTHKKAPIWLSTDLRDGNQSLANPMTNQQKLRFFRHLVQLGFKEIEVAYPAASETDYNFVRELIDRK--------EVPDDVWIQVLTPARADLIKRTFEAVAGLKHVIVHMYNATSCLFREVVFNNDRDETIKLAMDHTILIRQLAEKYAES--HGTSFRYEYSPETFSQTETPYAVEVCEAVKKAWLGGHGSVWADGRKEERIIFNLPATVEVATPNCFADQVEIFCNSISEREKCIISLHTHNDRGCAVAAAELGVLAG-ADRIEGTVLGNGERTGNVDLVTLALNCYSQGISPN---------------LDFSDMFSVIDTVTECTGLPVHPRHPYAGELVFTAFSGSHQDAIKKGFEAQAKRDHAGDQ------------VWSMPYLPIDPADVGCTYEAVI-----RVNSQSGKGGIAYIVKSALSLDL-------------------------PRRMQIAFYKVVQECSE---ATGREMTSKDITTAFRQTYHLGGSIYDGRLVLKSFVTVDLFSSQTPSVAGTPDLSPIRSRSQTRMPPLSLSSSVAEPSPDRSLDRNLPSMSKRLTAKVLVDGKLHEIVGEGN----------------------------GPLSSFLNALESDLG---------------------IVLSVREYTEHAVGA---------------GSDVKAATYVELIPANVD------------------------------AKDKTQGGFWGVGVDADITASGLKAVVSAANGFLGQGPIPSQNSI------------------------------------------------------   [639]
Ustilago_maydis_71020145                        ---------------------------------------------------------MAPMIPGDKYKPYTPIHLANRTWPTKVQTKSPIWTSVDLRDGNQALINPMSGEQKLKFYQKLVEVGFKEIEVAFPSASDTDFGFVRHIIEQN--------MIPDDVYIQVLTPAREELIRRTFESIKGAKNVILHMYNASSPLFRNVVFNNSQEQTIELAVRHTKIVRQLVDHYSKPENGGTNFKYEYSPETFTQTEMDFAVKICEEVRTAWG--------KASHDKPIIFNLPATVEVGPPNHYADQIEYFCNNITDRKSVIVSLHPHNDRGCAVAATELGLLAG-GDRVEGCLFGNGERTGNVDIVTLALNLFSQGIQPGE--------------LDLSDIQSVVDVVSGCNDIPVHPRHPYAGDLVFTAFSGSHQDAIKKGFAAQAKRISEGDN------------TWEIPYLPIDPVDLGCTYEAVI-----RVNSQSGKGGVAYLVAQSLGLDL-------------------------PRRMQVAFYQVIQQVAD---RTGKEMTSEDITRIFTQTYHVG-------------SIASLASLQVGAAVASKSEARFALRGYSLSDDLSSSITSEDADSGVETPR-----HRRFTGKILYQGTVHELTGTGN----------------------------GALSALLDAIESTFG---------------------IKAEIREYSEHAITKSSSLQTGAAGAAGANGSKAQAASYVELIDPLQKAQ----------------------------IGEKKAPGFWGVGIDVDITTASLKAVLSALSNISKREAVIADAVNVAVAANGKH---------------------------------------------   [641]
;
END;


BEGIN CODONS;
	CODESET  * UNTITLED = Universal: all ;
END;


BEGIN ASSUMPTIONS;
	OPTIONS  DEFTYPE=unord PolyTcount=MINSTEPS ;
END;


BEGIN MacClade;
	Version 4.0  87;
	LastModified -935349664;
	FileSettings editor  '0' '0' '1' '1';
	Singles 100;
	Editor 00011001111111100100010010 '1' '12' Geneva '9' '316' '1' all;
	EditorPosition  '57' '99' '675' '975';
	TreeWindowPosition  '46' '6' '751' '1230';
	ListWindow Characters closed Geneva '9' '50' '10' '465' '359' 000;
	ListWindow Taxa closed Geneva '9' '50' '10' '529' '470' 100000000;
	ListWindow Trees closed Geneva '9' '50' '10' '276' '490' ;
	ListWindow TypeSets closed Geneva '9' '50' '10' '276' '490' ;
	ListWindow WtSets closed Geneva '9' '50' '10' '276' '490' ;
	ListWindow ExSets closed Geneva '9' '50' '10' '276' '490' ;
	ListWindow CharSets closed Geneva '9' '50' '10' '276' '490' ;
	ListWindow TaxSets closed Geneva '9' '50' '10' '129' '177' ;
	ListWindow CharPartitions closed Geneva '9' '50' '10' '276' '490' ;
	ListWindow CharPartNames closed Geneva '9' '50' '10' '276' '490' ;
	ListWindow WtSets closed Geneva '9' '50' '10' '276' '490' ;
	ChartWindowPosition  '52' '30' '718' '1220';
	StateNamesSymbols closed Geneva '9' '10' '50' '30' '148' '220';
	WindowOrder  Data;
	OtherSymbols &/ 00 ?-;
	Correlation  '0' '0' '1000' '0' '0' 10011010;
	Salmo 00000001;
	EditorFile  '2';
	ExportHTML _ MOSS  '100' 110000;
	PrettyPrint 10;
	EditorToolsPosition  '166' '69' '115' '165';
	TreeWindowProgram 10;
	TreeWindow 0000;
	Continuous  '0' '3' 1;
	Calculations 0000001;
	SummaryMode  '0' '0' 0;
	Charts  Geneva '9' (normal) 0010;
	NexusOptions  '0' '0' '50' 001011001;
	TipLabel  '1';
	TreeFont  Geneva '9' (normal);
	TreeShape  1.0 1.0 0100;
	TraceLabels 0101;
	ChartColors  '0' '0' '65535' '9' '0' 1;
	ChartBiggestSpot 1;
	ChartPercent 10;
	ChartBarWidth  '10' 1;
	ChartVerticalAxis 10101;
	ChartMinMax  '0';
	TraceAllChangesDisplay  '1' 1;
	BarsOnBranchesDisplay  '0' '0' '60000' '10000' '10000' '10000' '10000' '60000' '65000' '65000' '65000' '6' '1' 0000101;
	ContinuousBranchLabels 0;
	AllStatesBranchLabels 1;
	IndexNotation  '2' 1;
	PrintTree  10.00 '2' '2' '2' '2' '2' '2' '2' '2' '2' '2' '2' Geneva '9' (normal) Geneva '10' (normal) Geneva '9' (normal) Geneva '9' (normal) Geneva '9' (bold ) Geneva '9' (normal) Geneva '9' (normal) '0' '0' '0' '0' '0' '0' '0' '0' '0' '0' '0' '0' '0' '0' '0' '0' '0' '0' '0' '0' '0' '0' '0' '0' '0' '0' '0' '0' '0' '0' '1' '1' '1' '1' '1' '-23653' '-39' '4' '-40' '0' '1' '2' '1' '8' '0' '0' '0' '2' 1000111000000000000100000111000;
	MatchChar 00 .;
	EntryInterpretation 01;
	ColorOptions 00;
	TreeTools  '0' '5' '4' '0' '10' '4' '0' 00100111111101110;
	EditorTools  '0' '0' '0' '1000' '0' '0' '6' '3' '1' 100010101110011;
	PairAlign  '2' '2' '3' '2' '1' '1' '2' '1' '3' 1010;
	BothTools  '1';
END;
